# Supplementary material for: Transient targeting of hypothalamic orexin neurons alleviates seizures in a mouse model of epilepsy
Source: Nat Commun. 2024 Feb 10;15:1249. doi: 10.1038/s41467-024-45515-5 (PMC10858876; doi:10.1038/s41467-024-45515-5)
Supplement: Supplementary file 5 — Source Data [file 41467_2024_45515_MOESM5_ESM.xlsx]

## Sheet: Fig.1
Fig. 1C EEG band power	5 Hz		10 Hz		20 Hz
	Mean	SEM	Mean	SEM	Mean	SEM
Mouse 1	-4.94498	0.898585	2.23108	3.03573	1.21738	1.03487
Mouse 2	-5.57522	0.79782	-5.40904	0.716751	7.95704	4.06084
Mouse 3	-8.07461	0.774224	-7.00448	0.88141	-3.54222	0.859743
Mouse 4	-8.0651	1.57642	-2.85807	1.53411	-2.10941	1.62325
Mouse 5	-1.30977	0.89824	1.4098	1.25193	1.7041	1.51226
Mouse 6	-2.29378	0.949455	-2.90141	1.07587	2.34078	0.833881
Fig. 1C Racine score	RS1	RS2	RS3	RS4	RS5
5 Hz C1V1 stimulation	73	27	0	0	0
10 Hz C1V1 stimulation	37	36	18	9	0
20 Hz C1V1 stimulation	27	18	9	37	9
Fig. 1D seizure probability	Pre-SB	Post-SB	Pre-vehicle	Post-vehicle
Probability	0.833333	0.541667	0.75	0.791667
Fig. 1D seizure duration (s)	Pre-SB				Post-SB				Pre-vehicle				Post-vehicle
Mouse 1	5	10	20	30	10	0	50	30	20	50	55	0	0	30	55	55
Mouse 2	10	32	0	25	10	8	0	0	40	0	0	0	20	0	0	40
Mouse 3	10	60	40	0	60	0	80	70	70	0	40	0	30	50	55	0
Mouse 4	35	50	10	40	45	0	35	0	5	30	0	30	40	0	40	0
Mouse 5	25	60	5	70	55	0	75	0	80	10	10	30	20	45	0	55
Mouse 6	25	45	10	35	0	20	0	45	20	10	0	30	0	40	50	65
Fig. 1E EEG band power	Pre-SB		Post-SB		Pre-vehicle		Post-vehicle
	Mean	SEM	Mean	SEM	Mean	SEM	Mean	SEM
Mouse 1	-0.204557	1.95793	-1.62949	2.41297	0.32273	5.50946	1.83918	2.42586
Mouse 2	-1.60435	1.8634	-2.59061	2.30413	-1.01123	4.0028	0.063295	2.31023
Mouse 3	-3.29681	1.87611	-4.6491	2.11609	-2.69561	3.34062	-1.84393	2.12191
Mouse 4	-3.68001	1.82125	-5.16511	2.07747	-2.23051	3.04954	-2.40202	2.1058
Mouse 5	-4.70673	1.88613	-6.12565	2.02239	-3.46822	4.10369	-3.2263	2.03139
Mouse 6	-5.23232	1.89758	-6.63417	2.01223	-4.20528	3.69449	-3.73761	2.01573
Fig. 1F Distance travelled (cm)	Pre-SB	Post-SB	Pre-vehicle	Post-vehicle
mice1	1469.63	1715.66	988.701	484.247
mice2	1162.16	949.514	1295.11	291.975
mice3	940.729	1162.91	1264.08	271.753
mice4	1237.9	1577.61	600.42	214.231
mice5	1477.98	1511.59	1994.26	67.5503
mice6	1801.95	1877.51	2067.92	1452.06

## Sheet: Fig.2
Fig. 2D	PreSzHON 60s	SzHON 60s		Fig. 2E	Actual power	Predicted power		Fig. 2F	PreSzHON 60s	SzHON 60s
	Mean	Mean						Relative contrinutions	100	0
Mice1	-1.5814	0.643462		Mice1	0.247811	0.376561			88.1904	11.8096
	0.737844	1.24189			0.0770765	0.5164			95.4381	4.56187
	17.5577	10.428			1.018	1.14718			92.6354	7.36465
	-2.98812	-1.04011			0.121854	0.304074			95.0642	4.93582
Mice2	-4.63169	-0.098669		Mice2	0.116547	0.155769			100	0
	-2.47232	0.283538			0.485509	0.319381			0	100
	-3.69033	-0.0260863			0	0.232143			73.8137	26.1863
	2.23112	4.38592			0.303195	0.561064			86.3002	13.6998
Mice3	-1.68474	2.95391		Mice3	0.0940401	0.331509			98.9087	1.09125
	-1.36108	-0.5417			0.378171	0.410107			45.7083	54.2917
	-0.841481	4.73093			0.0868334	0.362043			0	100
	-3.1268	13.6158			0.186913	2.22e-16			100	0
Mice4	2.96231	0.0904012		Mice4	1.03807	0.655427			89.7767	10.2233
	1.93739	4.53346			0.0622825	0.54211			100	0
	4.55144	5.36353			1.08483	0.674233
	-0.968462	7.48558			0.1621	0.307002			97.465	2.53497
Mice5	-2.65013	0.517282		Mice5	0.158615	0.302318			92.2705	7.72954
	-0.793559	2.51047			0.0937261	0.400654			85.6407	14.3593
	-3.69033	-0.0260863			0.0371029	0.232143			85.9609	14.0391
Mice6	-1.9149	3.32143		Mice6	0.0564522	0.308526			97.2286	2.7714
	-1.26941	5.48677			0.324728	0.318979			100	0
	5.29356	25.1781			0.462943	0.454465			17.1819	82.8181
Mice7	6.15717	12.5292		Mice7	0.559434	0.671241			0	100
	-3.6601	-0.12124			0.189831	0.236296			94.8149	5.18515
	-2.81411	3.51492			0.199571	0.236417			96.566	3.43397
	0.728428	8.18875			0.154353	0.41422			0	100
Mice8	-0.595621	3.93183		Mice8	0.555342	0.391733			79.1351	20.8649
	-1.3629	2.18379			0.184953	0.36693			97.1125	2.88753
	-0.34007	2.91947			0.0750265	0.42446			99.6104	0.389551
	0.399605	3.31904			0.325356	0.466032			88.3094	11.6906
									100	0
									100	0
									100	0
									100	0
									94.6799	5.32014
									93.2021	6.7979
									53.2389	46.7611
									98.0048	1.99522
									23.897	76.103
									88.4361	11.5639
									0	100
									92.3163	7.68375
									92.8242	7.17583
									99.7757	0.224282
									77.3399	22.6601
									0	100
									94.3532	5.64681
									96.5604	3.43959
									100	0
									95.2263	4.7737
									86.3051	13.6949
									100	0
									0	100
									36.4926	63.5074
									100	0
									100	0
									81.5423	18.4577
									0	100
									57.0759	42.9241
									15.7468	84.2532
									42.1964	57.8036
									98.9494	1.05058
									93.7305	6.2695
									95.2139	4.78613
									97.8195	2.1805
									91.5288	8.47121
									29.1453	70.8547
									91.9185	8.08155
									24.3586	75.6414
									100	0
									99.0553	0.944701
									100	0
									100	0
									100	0
									42.4517	57.5483
									36.2875	63.7125
									95.9161	4.08386
									88.8533	11.1467
									94.9714	5.02859
									100	0
									85.4521	14.5479
									96.3372	3.66276
									97.6427	2.35732
									71.989	28.011
									0	100
									43.6505	56.3495
									100	0
									96.4926	3.50741
									36.0817	63.9183
									87.4924	12.5076
									39.1832	60.8168
									96.0788	3.92119
									99.2843	0.715678
									89.4082	10.5918
									97.8553	2.14468
									93.9422	6.05776
									0	100
									0	100
									90.5355	9.4645
									100	0
									31.9745	68.0255
									96.6996	3.30041
									0	100
									89.3119	10.6881
									100	0
									99.0885	0.911457
									94.5075	5.49248
									90.9314	9.0686
									92.6674	7.33261
									7.74027	92.2597
									86.9726	13.0274
									0	100
									0	100
									86.1694	13.8306
									0	100
									43.6942	56.3058
									92.0982	7.90176
									100	0
									88.0752	11.9248
									90.4178	9.58225
									100	0
									93.4628	6.53718
									100	0
									44.9147	55.0853
									100	0
									93.3726	6.62738
									100	0
									1.5431	98.4569
									92.4736	7.52641
									0	100
									57.8101	42.1899
									0	100
									100	0
									65.7119	34.2881
									95.6901	4.30988
									96.2702	3.72975
									94.7384	5.26158
									100	0
									0	100
									48.5301	51.4699
									89.7823	10.2177
									86.8743	13.1257
									96.5558	3.44418
									93.3561	6.64387
									92.5964	7.40364
									100	0
									0	100
									94.1115	5.88853
									0	100
									49.8093	50.1907
									89.0273	10.9727
									0	100
									0	100
									94.7257	5.27425
									100	0
									92.337	7.66297
									100	0
									0	100
									89.3295	10.6705
									93.7177	6.28226
									90.6111	9.3889
									94.7359	5.2641
									0	100
									39.8263	60.1737
									96.6631	3.3369
									99.4632	0.536838
									91.4821	8.5179
									100	0
									92.3377	7.66226
									100	0
									94.3726	5.62743
									91.626	8.37396
									45.4961	54.5039
									94.417	5.58299
									0	100
									100	0
									90.1033	9.89674
									88.3425	11.6575
									0	100
									100	0
									100	0
									88.8808	11.1192
									85.5949	14.4051
									0	100
									93.3388	6.6612
									79.5279	20.4721
									9.57865	90.4214
									100	0
									0	100
									91.2486	8.75144
									99.3247	0.675298
									25.0619	74.9381
									0	100
									100	0
									35.2095	64.7905
									0	100
									81.8797	18.1203
									24.4109	75.5891
									93.2216	6.77842
									68.2828	31.7172
									100	0
									0	100
									0	100
									94.7971	5.20294
									93.7073	6.29271
									18.6129	81.3871
									85.9578	14.0422
									5.65928	94.3407
									0	100
									90.022	9.97803
									96.5444	3.45558
									0	100
									75.3018	24.6982
									97.1814	2.81861
									100	0
									19.993	80.007
									33.5932	66.4068
									86.1719	13.8281
									100	0
									97.7578	2.24218
									71.3357	28.6643
									18.5986	81.4014
									100	0
									94.0937	5.9063
									0	100
									100	0
									51.1651	48.8349
									100	0
									0	100
									100	0
									79.934	20.066
									92.6578	7.34222
									48.1766	51.8234
									100	0
									14.1904	85.8096
									91.3524	8.64762
									0	100
									85.6755	14.3245
									0	100
									90.7444	9.25564
									36.5081	63.4919
									87.0625	12.9375
									87.9297	12.0703
									6.43823	93.5618
									100	0
									76.423	23.577
									15.3747	84.6253
									100	0
									97.507	2.49302
									100	0
									100	0
									100	0
									100	0
									94.468	5.53203
									95.0887	4.91132
									100	0
									80.0091	19.9909
									100	0
									0	100
									85.9172	14.0828
									90.9084	9.09165
									0	100
									94.0945	5.90551
									92.1514	7.84864
									62.1948	37.8052
									16.6239	83.3761
									77.4749	22.5251
									95.4246	4.57538
									0	100
									0	100
									100	0
									86.9165	13.0835
									77.0578	22.9422
									96.7723	3.22771
									100	0
									100	0
									96.4863	3.51373
									100	0
									94.0464	5.95361
									100	0
									92.8194	7.18059
									19.618	80.382
									93.8801	6.11994
									90.4373	9.56266
									88.523	11.477
									53.2678	46.7322
									7.89214	92.1079
									97.567	2.43299
									97.8255	2.17451
									68.9346	31.0654
									95.7681	4.23185
									0	100
									88.1786	11.8214
									60.0105	39.9895
									93.9098	6.09016
									98.6374	1.36262
									99.1487	0.851349
									92.7722	7.22776
									93.6798	6.32023
									92.2762	7.72379
									100	0
									0	100
									51.976	48.024
									89.0405	10.9595
									40.1132	59.8868
									84.4389	15.5611
									100	0
									93.6479	6.35211
									25.4503	74.5497
									92.2106	7.78938
									0	100
									54.1102	45.8898
									0	100
									95.6749	4.32514
									99.439	0.561012
									0	100
									0	100
									0	100
									100	0
									100	0
									0	100
									100	0
									90.991	9.00903
									91.7726	8.2274
									0	100
									94.2818	5.71816
									85.6423	14.3577
									100	0
									50.3826	49.6174
									63.8862	36.1138
									97.1261	2.87394
									93.5013	6.49874
									100	0
									95.7076	4.29244
									96.6919	3.30813
									93.3671	6.63295
									0	100
									89.0141	10.9859
									100	0
									100	0
									0	100
									86.6325	13.3675
									100	0
									48.3017	51.6983
									25.271	74.729
									100	0
									95.3784	4.6216
									92.5967	7.40333
									0	100
									94.3531	5.64692
									100	0
									51.2226	48.7774
									100	0
									100	0
									89.034	10.966
									95.8504	4.14961
									99.0957	0.904332
									0	100
									87.5063	12.4937
									64.2193	35.7807
									96.2075	3.7925
									41.6705	58.3295
									95.7095	4.29048
									100	0
									92.5738	7.42625
									93.8729	6.1271
									25.5712	74.4288
									92.3607	7.63933
									0	100
									100	0
									98.3345	1.66553
									100	0
									96.3375	3.66247
									89.3952	10.6048
									91.1961	8.80394
									99.2764	0.723626
									96.5576	3.44243
									31.2388	68.7612
									78.203	21.797
									95.2059	4.7941
									0	100
									100	0
									48.0836	51.9164
									100	0
									94.6703	5.32974
									97.0854	2.91456
									42.2929	57.7071
									90.1739	9.82606
									0	100
									94.8063	5.19367
									33.1311	66.8689
									91.6784	8.32159
									0	100
									89.2624	10.7376
									8.15328	91.8467
									0	100
									28.6999	71.3001
									88.9299	11.0701
									100	0
									77.2339	22.7661
									0	100
									0	100
									91.0692	8.93084
									88.9336	11.0664
									0	100
									94.7965	5.20349
									36.0589	63.9411
									100	0
									39.5226	60.4774
									94.5874	5.41261
									100	0
									90.0523	9.94771
									0	100
									95.5332	4.46684
									90.8754	9.12463
									0	100
									96.2681	3.73194
									92.4241	7.5759
									97.2552	2.74483
									100	0
									96.5617	3.43825
									51.7143	48.2857
									91.1823	8.81769
									100	0
									98.4342	1.56576
									100	0
									13.8168	86.1832
									0	100
									92.1354	7.86455
									100	0
									98.7704	1.22962
									0	100
									21.2386	78.7614
									80.1105	19.8895
									97.7788	2.22116
									100	0
									90.1089	9.89113
									100	0
									0	100
									100	0
									100	0
									100	0
									89.8316	10.1684
									0	100
									89.9682	10.0318
									0	100
									92.5031	7.4969
									51.8944	48.1056
									98.9269	1.07309
									93.5851	6.41488
									95.6098	4.39019
									0	100
									100	0
									88.4186	11.5814
									89.5617	10.4383
									65.4957	34.5043
									91.241	8.75895
									100	0
									91.1097	8.8903
									0	100
									45.3519	54.6481
									96.4386	3.56142
									94.0826	5.91738
									100	0
									88.7459	11.2541
									100	0
									91.4314	8.56858
									91.2103	8.78973
									100	0
									91.2326	8.76742
									93.4142	6.58576
									100	0
									90.1286	9.87138
									39.4847	60.5153
									99.4722	0.527839
									89.8622	10.1378
									93.6903	6.30969
									100	0
									0	100
									93.8946	6.10538
									100	0
									98.2245	1.77548
									42.4496	57.5504
									27.5075	72.4925
									89.9157	10.0843
									16.0015	83.9985
									32.1334	67.8666
									100	0
									100	0
									80.5844	19.4156
									13.4213	86.5787
									0	100
									97.1154	2.88459
									0	100
									89.0786	10.9214
									100	0
									100	0
									89.9527	10.0473
									96.1986	3.80136
									100	0
									100	0
									100	0
									94.5427	5.4573
									0	100
									100	0
									94.1785	5.82148
									91.9939	8.00613
									92.2576	7.74245
									48.4596	51.5404
									97.5474	2.4526
									88.4849	11.5151
									0	100
									0	100
									100	0
									0	100
									87.7811	12.2189
									0	100
									0	100
									92.7297	7.2703
									92.8774	7.12265
									90.0176	9.98239
									90.2502	9.74975
									0	100
									94.6062	5.39385
									100	0
									95.5927	4.40735
									96.0086	3.99141
									92.678	7.32201
									98.8007	1.19933
									100	0
									33.1187	66.8813
									94.9157	5.08429
									90.6809	9.31906
									92.8466	7.15344
									0	100
									0	100
									81.2821	18.7179
									90.2857	9.7143
									70.6151	29.3849
									100	0
									87.6412	12.3588
									90.207	9.79297
									0	100
									92.1433	7.85668
									94.8195	5.18053
									0	100
									85.763	14.237
									48.6079	51.3921
									0	100
									0	100
									0	100
									90.3175	9.68254
									91.8932	8.10678
									88.968	11.032
									90.1088	9.89116
									92.8534	7.14657
									87.1482	12.8518
									86.2117	13.7883
									86.2541	13.7459
									91.0777	8.92225
									81.58	18.42
									17.4807	82.5193
									100	0
									100	0
									100	0
									85.8982	14.1018
									100	0
									88.5464	11.4536
									98.2846	1.71535
									0	100
									0	100
									98.8614	1.13861
									0	100
									17.8097	82.1903
									87.3402	12.6598
									87.086	12.914
									96.1485	3.85147
									100	0
									93.6619	6.3381
									24.7034	75.2966
									22.9621	77.0379
									89.7895	10.2105
									94.5387	5.46133
									89.0098	10.9902
									0	100
									100	0
									0	100
									56.4526	43.5474
									96.078	3.922
									99.9167	0.0832743
									0	100
									100	0
									100	0
									95.9767	4.02328
									93.0512	6.94878
									0	100
									100	0
									94.294	5.70605
									0	100
									88.7974	11.2026
									93.0129	6.98707
									93.6813	6.31873
									100	0
									88.1952	11.8048
									0	100
									100	0
									88.1759	11.8241
									90.0106	9.98943
									97.9188	2.08119
									88.3253	11.6747
									100	0
									0	100
									93.946	6.05398
									16.1119	83.8881
									0	100
									0	100
									99.5704	0.429592
									100	0
									0	100
									100	0
									100	0
									95.2425	4.75751
									95.9315	4.06852
									92.7539	7.24608
									18.9583	81.0417
									0	100
									100	0
									86.7065	13.2935
									100	0
									89.994	10.006
									100	0
									89.0968	10.9032
									0	100
									91.2467	8.75327
									39.6505	60.3495
									100	0
									0	100
									94.7221	5.27792
									87.9207	12.0793
									100	0
									0	100
									94.5177	5.48228
									89.7871	10.2129
									37.2499	62.7501
									12.5167	87.4833
									68.1946	31.8054
									95.0249	4.9751
									94.9347	5.06534
									88.6903	11.3097
									24.4712	75.5288
									100	0
									100	0
									8.93161	91.0684
									0	100
									0	100
									0	100
									0	100
									86.3413	13.6587
									36.9608	63.0392
									94.9405	5.05946
									92.9768	7.02317
									96.9018	3.09824
									94.0563	5.94372
									0	100
									100	0
									93.0387	6.96135
									100	0
									7.21341	92.7866
									100	0
									91.1039	8.89607
									99.0128	0.987197
									0	100
									37.1882	62.8118
									94.2438	5.7562
									40.8021	59.1979
									100	0
									68.5881	31.4119
									100	0
									89.6799	10.3201
									87.514	12.486
									38.3166	61.6834
									90.1205	9.87954
									0	100
									100	0
									96.2887	3.71131
									22.9476	77.0524
									92.645	7.35499
									0	100
									0	100
									87.2567	12.7433
									87.9909	12.0091
									98.0244	1.97564
									0	100
									100	0
									42.3308	57.6692
									0	100
									0	100
									94.3051	5.6949
									0	100
									88.6738	11.3262
									41.236	58.764
									100	0
									72.8266	27.1734
									91.6297	8.37032
									0	100
									0	100
									94.6681	5.33191
									96.7782	3.22182
									35.1544	64.8456
									96.9393	3.06066
									91.9915	8.00852
									92.8791	7.1209
									38.4951	61.5049
									85.2364	14.7636
									0	100
									0	100
									100	0
									26.5868	73.4132
									97.8332	2.16681
									100	0
									91.2364	8.76363
									24.8015	75.1985
									99.5201	0.479907
									89.8967	10.1033
									100	0
									93.2514	6.74863
									97.2591	2.74094
									0	100
									0	100
									55.4101	44.5899
									60.2217	39.7783
									100	0
									92.1116	7.88835
									100	0
									0	100
									97.6854	2.31457
									0	100
									99.6981	0.301896
									85.9555	14.0445
									83.4063	16.5937
									97.099	2.901
									88.3908	11.6092
									100	0
									94.4451	5.55489
									14.1371	85.8629
									41.3695	58.6305
									93.1709	6.82909
									57.3608	42.6392
									93.2665	6.7335
									93.8847	6.11528
									0	100
									88.3167	11.6833
									47.7541	52.2459
									100	0
									100	0
									89.7971	10.2029
									100	0
									95.8038	4.19616
									37.6126	62.3874
									92.8227	7.17733
									0	100
									94.6638	5.33622
									93.7598	6.24015
									100	0
									100	0
									96.9045	3.09546
									91.8256	8.17442
									94.6391	5.36085
									21.4954	78.5046
									100	0
									90.0733	9.92674
									100	0
									87.4231	12.5769
									25.9217	74.0783
									0	100
									100	0
									91.4889	8.51113
									21.2561	78.7439
									100	0
									92.7527	7.24731
									97.3855	2.61446
									0	100
									0	100
									90.1299	9.8701
									90.1132	9.88683
									0	100
									31.2811	68.7189
									86.7338	13.2662
									97.6159	2.38406
									92.795	7.205
									89.8051	10.1949
									94.0386	5.96145
									0	100
									95.1517	4.84825
									100	0
									99.1739	0.826127
									0	100
									94.8786	5.12144
									50.9318	49.0682
									93.9155	6.08446
									100	0
									0	100
									62.5686	37.4314
									88.618	11.382
									100	0
									54.1819	45.8181
									92.1046	7.89543
									96.5587	3.44135
									100	0
									100	0
									88.8492	11.1508
									94.083	5.91704
									90.4723	9.5277
									94.3385	5.66146
									35.2839	64.7161
									100	0
									100	0
									0	100
									100	0
									21.7731	78.2269
									0	100
									0	100
									0	100
									0	100
									100	0
									0	100
									0	100
									0	100
									0.0200432	99.98
									88.6998	11.3002
									100	0
									91.6748	8.32523
									65.138	34.862
									86.689	13.311
									25.2977	74.7023
									99.5731	0.426879
									86.6236	13.3764
									100	0
									100	0
									99.0528	0.947232
									87.9429	12.0571
									93.2991	6.70089
									90.391	9.60899
									91.889	8.11104
									100	0
									41.0669	58.9331
									93.0291	6.9709
									100	0
									100	0
									90.9461	9.05389
									0	100
									0	100
									98.7756	1.22439
									85.0976	14.9024
									0	100
									88.4311	11.5689
									36.9477	63.0523
									100	0
									100	0
									10.3557	89.6443
									77.491	22.509
									100	0
									88.2921	11.7079
									92.5457	7.45434
									0	100
									68.7584	31.2416
									100	0
									100	0
									88.9372	11.0628
									0	100
									97.5676	2.43239
									95.524	4.47599
									96.1922	3.8078
									100	0
									96.5813	3.41869
									0	100
									93.3559	6.64412
									94.3097	5.69025
									93.0338	6.96621
									100	0
									100	0
									94.7987	5.20126
									100	0
									97.7028	2.29716
									99.0803	0.91968
									98.1889	1.81114
									100	0
									93.5162	6.48384
									92.5464	7.4536
									0.883823	99.1162
									93.1358	6.86423
									96.4199	3.5801
									68.3513	31.6487
									92.5019	7.49807
									95.4963	4.50373
									89.6519	10.3481
									37.799	62.201
									95.2898	4.71023
									0	100
									93.453	6.54704
									40.7642	59.2358
									94.5039	5.49608
									89.8283	10.1717
									52.9031	47.0969
									100	0
									65.842	34.158
									88.3392	11.6608
									0	100
									99.3735	0.626501
									19.0519	80.9481
									93.2415	6.75848
									89.3142	10.6858
									89.3656	10.6344
									90.0991	9.90095
									86.9557	13.0443
									70.7483	29.2517
									92.9465	7.05353
									49.695	50.305
									42.9898	57.0102
									0	100
									0	100
									0	100
									88.9183	11.0817
									0	100
									99.645	0.355021
									91.3688	8.63121
									97.6964	2.30363
									96.9664	3.03358
									100	0
									91.2923	8.70769
									89.002	10.998
									0	100
									93.1268	6.87324
									91.2152	8.78482
									100	0
									93.0719	6.92812
									89.4974	10.5026
									92.5759	7.42409
									92.4733	7.52667
									100	0
									100	0
									93.0597	6.94031
									0	100
									100	0
									64.3231	35.6769
									90.7082	9.29184
									100	0
									93.9428	6.05723
									100	0
									94.459	5.54097
									100	0
									0	100
									43.1447	56.8553
									97.6805	2.3195
									28.9132	71.0868
									86.5496	13.4504
									95.3848	4.61515
									95.7473	4.25268
									95.4326	4.56741
									96.0462	3.95379
									90.8225	9.17747
									88.5132	11.4868
									96.7781	3.22194
									100	0
									84.2517	15.7483
									100	0
									0	100
									91.4501	8.54994
									96.3607	3.63931
									97.5134	2.48664
									100	0
									0	100
									0	100
									92.3147	7.68532
									31.1155	68.8845
									96.2375	3.76253
									100	0
									97.7455	2.25453
									100	0
									92.5468	7.4532
									99.1086	0.891363
									100	0
									90.648	9.35199
									100	0
									100	0
									0	100
									95.4829	4.51711
									92.5096	7.4904
									100	0
									0	100
									0	100
									0	100
									91.2767	8.72328
									0	100
									94.7871	5.21291
									40.8121	59.1879
									88.9917	11.0083
									94.7024	5.29764
									0	100
									90.3253	9.67474
									95.9828	4.01717
									0	100
									96.05	3.95001
									92.9394	7.06061
									88.2194	11.7806
									26.1238	73.8762
									0	100
									0	100
									96.8016	3.19844
									14.4697	85.5303
									0	100
									100	0
									94.2743	5.72569
									94.1419	5.85811
									33.2852	66.7148
									87.9539	12.0461
									88.8247	11.1753
									93.6419	6.35814
									100	0
									100	0
									21.9776	78.0224
									98.8847	1.11525
									99.6959	0.304129
									100	0
									91.9847	8.01526
									100	0
									91.7695	8.23054
									89.1966	10.8034
									100	0
									100	0
									97.9614	2.03858
									0	100
									9.55089	90.4491
									0	100
									100	0
									100	0
									100	0
									89.5057	10.4943
									0	100
									89.6236	10.3764
									92.1265	7.87349
									100	0
									88.4754	11.5246
									94.6532	5.34678
									0	100
									0	100
									89.8006	10.1994
									88.3484	11.6516
									90.1037	9.89634
									2.7061	97.2939
									88.7886	11.2114
									99.8693	0.130747
									94.1155	5.88454
									0	100
									100	0
									100	0
									73.5677	26.4323
									96.8244	3.17556
									89.2246	10.7754
									87.5353	12.4647
									0	100
									100	0
									97.4742	2.52584
									0	100
									0	100
									31.2272	68.7728
									100	0
									0	100
									90.8093	9.19071
									100	0
									100	0
									88.6272	11.3728
									95.2247	4.77535
									89.8217	10.1783
									65.1531	34.8469
									49.6821	50.3179
									100	0
									0	100
									0	100
									75.7692	24.2308
									86.2426	13.7574
									89.1912	10.8088
									0	100
									0	100
									96.1634	3.83657
									100	0
									100	0
									100	0
									97.72	2.27997
									0	100
									92.6407	7.35934
									0	100
									89.3957	10.6043
									94.4493	5.55066
									89.5744	10.4256
									0	100
									0	100
									0	100
									0	100
									100	0
									100	0
									87.486	12.514
									100	0
									93.3158	6.68424
									87.699	12.301
									95.3759	4.62408
									100	0
									89.4533	10.5467
									92.8464	7.15359
									14.6526	85.3474
									97.733	2.26696
									100	0
									100	0
									100	0
									92.5417	7.4583
									99.1398	0.860192
									92.5857	7.41433
									14.2044	85.7956
									97.6837	2.31629
									100	0
									99.346	0.654005
									100	0
									96.1873	3.81273
									100	0
									0	100
									60.961	39.039
									14.3166	85.6834
									97.601	2.39899
									90.2345	9.76551
									0	100
									0	100
									96.281	3.71902
									100	0
									0	100
									100	0
									95.9381	4.06193
									93.0765	6.92351
									100	0
									0	100
									100	0
									16.9274	83.0726
									97.3658	2.63418
									32.5897	67.4103
									0	100
									86.7879	13.2121
									68.2325	31.7675
									90.4659	9.53406
									100	0
									74.4438	25.5562
									0	100
									94.4996	5.50036
									83.797	16.203
									100	0
									0	100
									90.7623	9.23771
									90.46	9.53998
									0	100
									23.6039	76.3961
									87.8632	12.1368
									100	0
									0	100
									100	0
									95.4055	4.59445
									0	100
									45.57	54.43
									100	0
									46.791	53.209
									100	0
									0	100
									100	0
									91.325	8.67501
									0	100
									96.5989	3.4011
									14.9267	85.0733
									0	100
									98.8238	1.1762
									100	0
									94.6752	5.32475
									92.2847	7.71528
									97.3903	2.60967
									100	0
									95.8565	4.14347
									0	100
									30.9846	69.0154
									100	0
									100	0
									0	100
									92.3289	7.67111
									100	0
									95.0333	4.96672
									88.9183	11.0817
									0	100
									91.3431	8.65695
									100	0
									0	100
									0	100
									98.784	1.21599
									89.7327	10.2673
									100	0
									94.1245	5.87549
									100	0
									21.747	78.253
									90.426	9.57401
									95.7222	4.27775
									0	100
									0	100
									100	0
									100	0
									97.1462	2.85376
									55.0966	44.9034
									85.2131	14.7869
									0	100
									0	100
									64.7282	35.2718
									96.7432	3.25682
									0	100
									8.93923	91.0608
									72.0003	27.9997
									100	0
									88.5825	11.4175
									78.2825	21.7175
									80.8052	19.1948
									92.4149	7.58505
									94.734	5.26602
									97.4231	2.57686
									17.1307	82.8693
									0	100
									100	0
									95.3545	4.6455
									100	0
									95.3564	4.64363
									100	0
									89.8748	10.1252
									28.2945	71.7055
									98.4984	1.50159
									4.16919	95.8308
									50.2108	49.7892
									0	100
									95.73	4.26996
									92.868	7.13205
									86.6443	13.3557
									0	100
									100	0
									94.3748	5.62524
									89.7268	10.2732
									88.1274	11.8726
									100	0
									100	0
									100	0
									0	100
									0	100
									94.2006	5.79941
									94.3684	5.63156
									100	0
									89.638	10.362
									100	0
									100	0
									100	0
									42.7721	57.2279
									0	100
									0	100
									38.5855	61.4145
									0	100
									0	100
									96.7599	3.24007
									100	0
									0	100
									100	0
									86.0432	13.9568
									98.5321	1.46792
									48.3953	51.6047
									91.025	8.975
									97.4361	2.56386
									82.3662	17.6338
									61.2879	38.7121
									92.9037	7.09627
									99.4444	0.555586
									29.9923	70.0077
									93.5517	6.44826
									92.3347	7.66527
									58.8451	41.1549
									0	100
									100	0
									30.3674	69.6326
									70.0352	29.9648
									100	0
									91.3314	8.66857
									100	0
									94.7599	5.24011
									33.5818	66.4182
									92.3738	7.62624
									87.4712	12.5288
									88.0517	11.9483
									100	0
									84.5373	15.4627
									94.0798	5.92024
									0	100
									90.962	9.03802
									100	0
									87.1828	12.8172
									0	100
									33.7139	66.2861
									100	0
									91.5643	8.4357
									100	0
									92.8831	7.11689
									84.4873	15.5127
									100	0
									0	100
									63.8066	36.1934
									46.0364	53.9636
									100	0
									100	0
									32.7615	67.2385
									97.0596	2.94042
									93.2303	6.76968
									95.4558	4.5442
									94.3527	5.64731
									100	0
									90.1695	9.83046
									99.6519	0.348057
									0	100
									100	0
									23.9986	76.0014
									0	100
									94.9764	5.02359
									94.5173	5.48271
									0	100
									0	100
									99.5387	0.461257
									97.5981	2.40194
									91.9829	8.01715
									91.8476	8.15241
									0	100
									50.25	49.75
									94.5748	5.42519
									100	0
									0	100
									0	100
									99.7116	0.288363
									21.3233	78.6767
									0	100
									94.6641	5.33586
									39.8099	60.1901
									95.5244	4.47563
									0	100
									0	100
									0	100
									71.7616	28.2384
									89.6226	10.3774
									0	100
									33.3415	66.6585
									87.9636	12.0364
									0	100
									80.3237	19.6763
									89.9168	10.0832
									94.2897	5.71034
									93.2711	6.72893
									100	0
									0	100
									45.3872	54.6128
									0	100
									82.1511	17.8489
									87.0254	12.9746
									100	0
									100	0
									79.8885	20.1115
									100	0
									92.2038	7.79616
									83.61	16.39
									93.3988	6.60119
									87.5948	12.4052
									0	100
									96.2734	3.72657
									0	100
									45.9444	54.0556
									0	100
									96.9665	3.03352
									0	100
									6.70989	93.2901
									100	0
									100	0
									0	100
									94.4521	5.54791
									95.1351	4.86492
									0	100
									93.7061	6.29394
									100	0
									98.1495	1.85046
									90.0404	9.9596
									11.4373	88.5627
									31.5239	68.4761
									94.233	5.76698
									30.0554	69.9446
									100	0
									92.6049	7.39506
									91.8652	8.1348
									100	0
									100	0
									0	100
									97.0243	2.9757
									89.1962	10.8038
									94.5826	5.41735
									0	100
									98.6444	1.35555
									24.4832	75.5168
									43.2544	56.7456
									100	0
									88.7098	11.2902
									5.20358	94.7964
									100	0
									0	100
									27.6039	72.3961
									92.1511	7.84889
									98.5683	1.43173
									93.2427	6.75727
									49.1804	50.8196
									100	0
									100	0
									100	0
									90.2826	9.71738
									100	0
									93.9108	6.08921
									86.9105	13.0895
									0	100
									88.4999	11.5001
									100	0
									0	100
									59.0989	40.9011
									99.0238	0.976161
									90.594	9.40596
									100	0
									100	0
									0	100
									47.9819	52.0181
									0	100
									100	0
									88.3	11.7
									93.4724	6.52763
									89.3102	10.6898
									100	0
									94.9024	5.09759
									100	0
									88.8818	11.1182
									100	0
									100	0
									85.7346	14.2654
									94.7519	5.24811
									85.7137	14.2863
									0	100
									97.7158	2.28416
									88.1707	11.8293
									0	100
									100	0
									98.7656	1.23436
									12.5994	87.4006
									100	0
									100	0
									14.6181	85.3819
									0	100
									52.6412	47.3588
									64.5995	35.4005
									97.6094	2.39064
									89.0181	10.9819
									45.3802	54.6198
									93.7739	6.2261
									86.7949	13.2051
									90.8442	9.15583
									0	100
									9.22609	90.7739
									90.146	9.85402
									50.1579	49.8421
									100	0
									100	0
									95.956	4.04396
									100	0
									0	100
									0.122449	99.8776
									86.1944	13.8056
									100	0
									68.3634	31.6366
									94.4711	5.52886
									100	0
									86.5589	13.4411
									54.1089	45.8911
									0	100
									100	0
									0	100
									60.7992	39.2008
									98.3328	1.66715
									99.2322	0.767775
									93.9325	6.06745
									94.2581	5.74194
									85.0179	14.9821
									89.8964	10.1036
									10.7425	89.2575
									100	0
									88.8453	11.1547
									33.0222	66.9778
									0	100
									86.7059	13.2941
									100	0
									97.7201	2.27989
									0	100
									33.4963	66.5037
									0	100
									0	100
									88.2197	11.7803
									100	0
									0	100
									92.1189	7.88113
									94.6054	5.39457
									0	100
									100	0
									51.2969	48.7031
									87.5548	12.4452
									99.5106	0.489441
									93.3445	6.65547
									94.2363	5.76369
									93.8339	6.16605
									0	100
									95.569	4.431
									31.1177	68.8823
									94.1031	5.8969
									100	0
									97.6664	2.33355
									75.7329	24.2671
									34.6297	65.3703
									89.9189	10.0811
									69.5891	30.4109
									6.47187	93.5281
									100	0
									100	0
									82.1894	17.8106
									89.9595	10.0405
									94.2753	5.72474
									95.8116	4.18843
									0	100
									90.8419	9.15805
									100	0
									89.5488	10.4512
									97.0532	2.94677
									86.4515	13.5485
									0	100
									62.38	37.62
									100	0
									100	0
									91.126	8.87401
									0	100
									100	0
									93.8016	6.19836
									91.2997	8.70027
									0	100
									91.8384	8.16159
									0	100
									93.3739	6.62608
									95.9244	4.07561
									70.1195	29.8805
									100	0
									59.2187	40.7813
									91.4605	8.53948
									86.4321	13.5679
									31.2291	68.7709
									100	0
									43.3396	56.6604
									87.9333	12.0667
									95.0063	4.99369
									94.801	5.19902
									100	0
									93.1268	6.87324
									99.9366	0.0633703
									51.0323	48.9677
									18.8289	81.1711
									100	0
									86.3586	13.6414
									96.7097	3.29027
									100	0
									88.4131	11.5869
									88.4987	11.5013
									76.4977	23.5023
									91.6837	8.31629
									100	0
									54.455	45.545
									39.0442	60.9558
									90.9292	9.07082
									0	100
									0	100
									94.9434	5.05659
									41.3217	58.6783
									97.4207	2.57934
									94.593	5.40699
									91.4533	8.54668
									0	100
									21.0611	78.9389
									96.281	3.71903
									0	100
									95.2859	4.71412
									91.3609	8.63913
									78.9505	21.0495
									100	0
									100	0
									98.6242	1.37584
									45.1751	54.8249
									89.7508	10.2492
									0	100
									0	100
									32.3914	67.6086
									46.8306	53.1694
									100	0
									92.3636	7.63636
									88.8946	11.1054
									36.1187	63.8813
									94.7443	5.25573
									26.6044	73.3956
									100	0
									48.2657	51.7343
									100	0
									24.8015	75.1985
									100	0
									42.9382	57.0618
									0	100
									95.8575	4.14245
									96.6903	3.30973
									0	100
									76.2557	23.7443
									95.2597	4.74033
									96.6832	3.3168
									87.5772	12.4228
									96.4816	3.51836
									91.5468	8.45319
									47.5976	52.4024
									0	100
									0	100
									73.2461	26.7539
									0	100
									86.9305	13.0695
									95.1127	4.88725
									15.028	84.972
									62.209	37.791
									90.9727	9.02728
									100	0
									65.8368	34.1632
									76.4317	23.5683
									0	100
									0	100
									85.4769	14.5231
									96.5158	3.48425
									98.7063	1.29374
									0	100
									92.6833	7.31672
									99.5625	0.43753
									91.3726	8.62742
									92.7357	7.26431
									76.8884	23.1116
									87.5289	12.4711
									100	0
									0	100
									100	0
									100	0
									38.0695	61.9305
									86.5861	13.4139
									100	0
									93.5987	6.40127
									96.673	3.32702
									100	0
									91.4203	8.57966
									0	100
									0	100
									0	100
									40.5765	59.4235
									63.8837	36.1163
									45.5852	54.4148
									97.422	2.57801
									100	0
									96.5982	3.40184
									100	0
									7.15149	92.8485
									95.5159	4.48413
									97.9231	2.07693
									92.2759	7.72412
									90.3469	9.65307
									23.9238	76.0762
									0	100
									96.6181	3.38186
									0	100
									0	100
									64.6079	35.3921
									100	0
									99.2808	0.719164
									97.4972	2.50277
									88.793	11.207
									91.8976	8.10242
									89.2032	10.7968
									100	0
									0	100
									100	0
									100	0
									100	0
									100	0
									0	100
									88.9553	11.0447
									96.3072	3.69283
									93.0094	6.99057
									5.5181	94.4819
									11.2818	88.7182
									91.0507	8.94928
									94.7004	5.29961
									93.7051	6.29487
									0	100
									22.9922	77.0078
									0	100
									86.045	13.955
									99.6458	0.354153
									76.978	23.022
									89.5108	10.4892
									93.5921	6.40787
									100	0
									97.5671	2.43294
									0	100
									0	100
									96.3594	3.64058
									89.9421	10.0579
									26.6231	73.3769
									88.8764	11.1236
									100	0
									87.4947	12.5053
									100	0
									25.5151	74.4849
									99.798	0.201968
									100	0
									100	0
									100	0
									99.4155	0.584455
									100	0
									100	0
									91.8563	8.14367
									98.1545	1.84545
									0	100
									100	0
									93.8158	6.1842
									93.6936	6.30636
									100	0
									85.7725	14.2275
									47.9832	52.0168
									94.0773	5.92268
									85.8997	14.1003
									93.246	6.75397
									27.4379	72.5621
									0	100
									42.6002	57.3998
									100	0
									100	0
									47.3038	52.6962
									87.3099	12.6901
									97.3564	2.6436
									100	0
									99.5463	0.45371
									77.9827	22.0173
									90.1049	9.89513
									91.5896	8.41042
									0	100
									88.7403	11.2597
									94.6533	5.3467
									0	100
									100	0
									100	0
									100	0
									96.03	3.97004
									0	100
									90.057	9.94297
									95.6318	4.36823
									93.9343	6.06574
									95.818	4.182
									35.5981	64.4019
									87.0732	12.9268
									24.0558	75.9442
									35.3275	64.6725
									0	100
									96.3268	3.67323
									91.212	8.78803
									91.101	8.89897
									96.4461	3.5539
									30.9284	69.0716
									100	0
									100	0
									87.8512	12.1488
									0	100
									88.0044	11.9956
									100	0
									0	100
									89.2448	10.7552
									97.3938	2.60624
									41.3922	58.6078
									100	0
									99.0236	0.976412
									0	100
									90.053	9.94703
									97.4858	2.51423
									86.8983	13.1017
									92.4035	7.59651
									0	100
									93.8323	6.16766
									2.90119	97.0988
									0	100
									100	0
									90.0789	9.92112
									90.063	9.93703
									14.7169	85.2831
									76.943	23.057
									51.9132	48.0868
									89.7626	10.2374
									91.4234	8.57656
									92.417	7.58296
									85.9772	14.0228
									95.0758	4.9242
									100	0
									86.0836	13.9164
									95.5494	4.45064
									99.8517	0.148318
									100	0
									0	100
									92.9764	7.02358
									100	0
									24.1965	75.8035
									90.5552	9.4448
									91.8318	8.1682
									22.3062	77.6938
									88.2931	11.7069
									94.9134	5.08661
									0	100
									93.2154	6.78458
									100	0
									100	0
									36.0459	63.9541
									96.7111	3.28889
									83.2976	16.7024
									58.4078	41.5922
									89.8841	10.1159
									80.1077	19.8923
									49.169	50.831
									0	100
									87.711	12.289
									100	0
									0	100
									92.0496	7.95044
									75.1102	24.8898
									100	0
									100	0
									2.23599	97.764
									89.8562	10.1438
									96.2647	3.73525
									93.6406	6.35938
									100	0
									93.1624	6.83761
									90.1774	9.82259
									68.1942	31.8058
									98.5321	1.46792
									100	0
									83.854	16.146
									89.8526	10.1474
									86.9973	13.0027
									71.2031	28.7969
									81.8081	18.1919
									98.4742	1.52578
									92.8113	7.18873
									94.1266	5.87342
									99.4135	0.586454
									95.4993	4.50066
									0	100
									95.7854	4.21455
									79.1595	20.8405
									94.942	5.05804
									100	0
									96.1235	3.87653
									48.8411	51.1589
									90.1472	9.8528
									0	100
									1.1273	98.8727
									100	0
									0	100
									73.4307	26.5693
									85.8358	14.1642
									94.6892	5.31077
									0	100
									76.9122	23.0878
									96.7333	3.26674
									100	0
									62.0347	37.9653
									100	0
									96.647	3.35298
									33.1072	66.8928
									99.553	0.447033
									100	0
									91.5041	8.49591
									94.0311	5.96891
									100	0
									90.6504	9.34965
									96.2959	3.70408
									0	100
									95.5614	4.4386
									0	100
									93.3752	6.62479
									87.8107	12.1893
									0	100
									88.7924	11.2076
									78.7254	21.2746
									100	0
									0	100
									87.9169	12.0831
									53.4447	46.5553
									0	100
									0	100
									94.0816	5.91842
									97.891	2.10899
									0	100
									94.1071	5.89295
									37.8871	62.1129
									0	100
									87.9308	12.0692
									100	0
									67.5795	32.4205
									0	100
									94.1644	5.8356
									95.6643	4.33572
									80.4186	19.5814
									97.9826	2.01736
									100	0
									73.6212	26.3788
									95.5606	4.43938
									87.3933	12.6067
									96.6372	3.36277
									93.9594	6.04064
									0	100
									90.6104	9.38961
									79.7168	20.2832
									97.6854	2.31463
									0	100
									91.1129	8.88712
									0	100
									99.0354	0.964584
									0	100
									99.9227	0.0773038
									0	100
									0	100
									59.5783	40.4217
									100	0
									100	0
									50.6144	49.3856
									100	0
									88.2126	11.7874
									90.0978	9.90222
									96.593	3.40701
									93.3061	6.69395
									90.981	9.01902
									0	100
									90.4761	9.52392
									45.1225	54.8775
									40.6547	59.3453
									89.7239	10.2761
									98.9777	1.02232
									100	0
									88.8938	11.1062
									32.2297	67.7703
									96.1033	3.89669
									87.4181	12.5819
									0	100
									93.1085	6.89154
									100	0
									90.6004	9.39958
									86.5894	13.4106
									91.3394	8.66062
									100	0
									0	100
									78.9128	21.0872
									99.4305	0.569533
									88.4217	11.5783
									90.5272	9.47284
									96.4834	3.5166
									100	0
									0	100
									89.595	10.405
									89.208	10.792
									65.3076	34.6924
									100	0
									100	0
									100	0
									100	0
									97.1499	2.85009
									97.2356	2.76441
									86.2351	13.7649
									0	100
									92.1993	7.80066
									99.3212	0.678826
									0	100
									92.593	7.40695
									82.7442	17.2558
									95.919	4.08104
									95.8156	4.18443
[truncated: 2,667 more rows]

## Sheet: Fig.3
Fig. 3D EEG band power	Control 1		Control 2		ArchT at seizure		Pre-seizure ArchT
	Mean	SEM	Mean	SEM	Mean	SEM	Mean	SEM
Mouse 1	-2.64696	1.89016	-0.359069	2.91699	-2.95792	2.11235	-2.4674	1.91489
Mouse 2	-1.49824	1.745	2.23943	1.87862	-1.68091	2.04934	-7.18653	1.71599
Mouse 3	-0.766057	2.07745	0.180101	2.42259	-3.96406	2.40431	-9.50144	1.53307
Mouse 4	2.40118	1.50813	-5.16531	2.5769	-0.97286	2.03538	-8.76196	1.8524
Mouse 5	-6.37518	2.38285	-5.75457	3.16322	-6.42047	2.01237	-8.31603	1.97286
Fig. 3D Seizure probability	Control 1	Control 2	ArchT at seizure	Pre-Sz ArchT
Probability	0.98	0.95	0.66	0.33
Fig. 3D Racine score	RS1	RS2	RS3	RS4	RS5
Control 1	43	43	9	4	0
Control 2	18	47	24	12	0
ArchT at seizure	50	50	0	0	0
Pre-seizure ArchT	100	0	0	0	0
Fig. 3E EEG band power	No-ArchT Sz1		No-ArchT Sz2		No-ArchT Sz3		No-ArchT Sz4
	Mean	SEM	Mean	SEM	Mean	SEM	Mean	SEM
Mouse 1	7.02395	1.52211	-5.63744	1.12899	-5.25431	0.977967	-5.4242	1.21918
Mouse 2	-5.63744	1.12899	9.68248	0.995138	6.85104	0.833192	6.34781	0.759125
Mouse 3	-5.25431	0.977967	1.47971	1.56987	1.93164	1.62627	1.06435	1.5851
Mouse 4	2.17685	1.01363	-2.04665	1.75594	-1.17395	2.13783	1.3675	2.00955
Mouse 5	-5.4242	1.21918	0.454636	1.30191	-5.96519	2.8344	-6.25907	1.97616
	ArchT Sz1		ArchT Sz2		ArchT Sz3		ArchT Sz4
	Mean	SEM	Mean	SEM	Mean	SEM	Mean	SEM
Mouse 6	-7.13612	3.28204	-0.859684	1.52205	3.12738	1.86836	7.91533	1.37231
Mouse 7	-17.8033	0.309729	3.44263	1.37715	-3.96863	1.53	-4.57093	1.90315
Mouse 8	-7.13612	3.28204	-2.42545	1.20707	1.4654	1.73646	-4.35924	1.37983
Mouse 9	-9.09271	3.98957	0.0576682	1.05722	-7.89268	1.23852	0.0045673	2.49486
Mouse 10	-5.58284	3.26476	3.04065	1.48639	-2.09185	2.92196	-4.81986	2.11725

## Sheet: Fig.4
Fig. 4C EEG band power	Baseline		No DBS		120Hz Sinusoid		2Hz Sinusoid
	Mean	SEM	Mean	SEM	Mean	SEM	Mean	SEM
Mouse 1	-6.68192	1.12539	-0.703582	2.23667	-8.5353	3.1343	-5.54005	1.64421
Mouse 2	-11.246	1.0031	-7.15321	1.87169	-8.73341	2.62019	-16.9221	2.87227
Mouse 3	-8.39827	1.06177	-5.60574	1.78066	-14.1823	2.69273	-2.74839	2.4938
Mouse 4	-10.6677	1.23188	-2.53861	1.75625	-22.7058	1.80922	-10.4768	3.99979
Mouse 5	-13.0427	0.826207	-5.04985	1.60053	-21.82	2.12284	-2.85823	2.07106
Mouse 6	-12.9266	1.097	-3.22276	2.37353	-10.4398	2.69352	0.57986	2.44141
Fig. 4D seizure probability	No DBS	120Hz Sinusoid	2 Hz Sinosoid
Probability	0.75	0.29	0.75
Fig. 4D Racine score	RS1	RS2	RS3	RS4	RS5
No DBS	14	29	29	29	0
120 Hz Sinusoid	33	67	0	0	0
2 Hz Sinusoid	0	29	57	0	14

## Sheet: Fig.5
Fig. 5C EEG band power	No DBS		Pre-seizure DBS		DBS after seizure induction		Pre-seizure DBS
	Mean	SEM	Mean	SEM	Mean	SEM	Mean	SEM
Mouse 1	-1.71072	0.740445	-8.24202	0.685336	-15.4688	3.59903	8.57415	2.09192
Mouse 2	0.194638	0.425819	-19.2438	0.838126	-10.4898	3.08031	0.584711	3.3389
Mouse 3	1.0734	0.396279	-11.8176	1.35858	-3.11539	2.43395	2.699	2.54095
Mouse 4	-10.028	0.519063	-15.4149	1.51182	-2.98316	2.62189	7.50342	2.42453
Mouse 5	3.05399	0.896873	-10.8714	1.11906	-8.59526	2.0786	-8.59526	2.0786
Mouse 6	1.0026	0.39423	-7.4609	1.29718	-8.82101	1.90367	-8.82101	1.90367
Fig. 5D EEG band power	No-DBS Sz1		No-DBS Sz2		No-DBS Sz3		No-DBS Sz4
	Mean	SEM	Mean	SEM	Mean	SEM	Mean	SEM
Mouse 1	0.0961169	0.346698	1.61839	0.176552	5.77233	0.179187	0.0961169	0.346698
Mouse 2	0.535765	0.454485	-1.71072	0.859559	1.72412	0.104459	4.55916	0.0874466
Mouse 3	4.77141	0.0655869	5.51703	0.14889	5.77233	0.179187	5.22298	0.226581
	DBS Sz1		DBS Sz2		DBS Sz3		DBS Sz4
	Mean	SEM	Mean	SEM	Mean	SEM	Mean	SEM
Mouse 4	-20.8291	0.239308	-6.36125	0.517438	-8.72597	0.169289	1.61839	0.176552
Mouse 5	-9.90978	0.604921	-8.02125	0.321312	-8.52262	0.435026	5.77233	0.179187
Mouse 6	-12.7356	0.301215	-12.4761	0.11994	-5.13757	0.260209	1.72412	0.104459

## Sheet: Supp. Fig1-DBS behavior
Sucrose preference test	Sucrose preference ratio						Motivation test	Chow		Pellet			Appetite test	Total chow consumption (mg/g BW)						Distance travelled (cm, mean +/- SEM, n=8)												Forced swim test	Immobile time (s)		Mobile time (s)
	Baseline	DBS D1	DBS D2	DBS D3	Post-DBS 24h		Latency to first entry(s)	No DBS	DBS	No DBS	DBS			Baseline	DBS D1	DBS D2	DBS D3	Post-DBS 24h			Baseline		DBS day1		DBS day2		DBS day3		Post-DBS 24h				No DBS	DBS	No DBS	DBS
Mouse 1	0.96	0.76	0.84	0.83	0.73		Mouse 1	2.8	4.5	7.4	2		Mouse 1	40.77	54.47	80.31	83.64	52.31		Time (min)	Mean	SEM	Mean	SEM	Mean	SEM	Mean	SEM	Mean	SEM		Mouse 1	207.629	208.304	27.7262	49.1378
Mouse 2	0.6	0.74	0.82	0.89	0.71		Mouse 2	14.1	14.4	8.1	6		Mouse 2	45.21	37.98	57.94	40.84	53.21		5	1821.16	330.775	1691.93	279.204	1513.65	273.568	1760.64	334.858	1511.29	146.633		Mouse 2	153.188	202.115	86.6558	56.7561
Mouse 3	0.53	0.87	0.94	0.94	0.62		Mouse 3	12	12	5.2	6.2		Mouse 3	48.76	57.76	56.64	53.78	60.47		10	1567.68	276.833	1562.09	229.419	1346.5	223.189	1311.15	279.401	1406.52	268.206		Mouse 3	206.272	184.983	33.4601	61.0412
Mouse 4	0.64	0.66	0.81	0.82	0.86		Mouse 4	11	14	25.1	3.8		Mouse 4	65.98	61.06	54.15	42.13	46.99		15	1217.3	217.142	1720.85	190.466	1329.6	251.548	834.802	205.108	1316.9	232.929		Mouse 4	163.136	195.362	76.0839	53.3478
Mouse 5	0.76	0.77	0.79	0.82	0.89		Mouse 5	7.2	26.2	0.8	6.2		Mouse 5	86.92	84.21	62.67	31.97	65.46		20	1280.08	284.86	1059.62	181.41	1092.83	301.016	1273.24	290.247	984.759	212.984		Mouse 5	158.418	180.728	80.7264	78.7511
Mouse 6	0.79	0.77	0.75	0.63	0.82		Mouse 6	19.8	7.6	1.1	9.3		Mouse 6	69.89	70.16	67.32	61.59	39.72		25	1448.45	245.163	924.843	232.937	965.089	205.455	1012.99	316.524	1021.36	237.728		Mouse 6	171.723	191.49	65.5412	69.4106
Mouse 7	0.77	0.68	0.78	0.86	0.91		Mouse 7	28.9	18.5	10	10.6		Mouse 7	50.59	35.68	75.43	37.69	38.81		30	1349.77	126.256	891.525	253.978	954.253	288.485	1249.37	307.641	1029.81	229.364		Mouse 7	189.603	201.747	49.0653	66.3845
Mouse 8	0.77	0.92	0.73	0.87	0.82		Mouse 8	17.2	4.8	5.2	7.9		Mouse 8	40.32	39.67	41.6	62.79	52.26		35	1180.19	309.503	1028.67	312.766	953.105	244.73	746.583	286.252	970.051	235.698		Mouse 8	170.078	170.012	69.4542	79.1144
	Total sucrose intake (mg/g BW)							Chow		Pellet										40	778.14	198.086	700.495	247.905	730.224	232.835	822.459	325.887	819.162	248.636
	Baseline	DBS D1	DBS D2	DBS D3	Post-DBS 24h		Latency to first eat(s)	No DBS	DBS	No DBS	DBS
Mouse 1	62.45	24.06	52.33	35.55	26.97		Mouse 1	204	232	71.2	96
Mouse 2	21.88	25.38	33.2	25.1	16.06		Mouse 2	278	323	125	180
Mouse 3	9.29	29.82	57.47	51.8	17.67		Mouse 3	266	214	67	32
Mouse 4	38.36	16.45	54.5	50	56.22		Mouse 4	410	275	356	52
Mouse 5	41.99	42.86	28.96	42.6	37.55		Mouse 5	113	102	77	92
Mouse 6	46.15	49.61	35.2	29.88	36.74		Mouse 6	260	231	52	226
Mouse 7	49.57	24.36	36.16	29.82	48.78		Mouse 7	301	370	181	35
Mouse 8	36.84	48.36	32.63	39.17	39.92		Mouse 8	392	415	73	281
								Chow		Pellet
							Total consumption (mg/g BW)	No DBS	DBS	No DBS	DBS
							Mouse 1	1.92	0.39	10.77	15.5
							Mouse 2	0.41	0.41	4.56	15.7
							Mouse 3	0.45	2.69	15.63	8.52
							Mouse 4	0.44	0.89	15.04	16.44
							Mouse 5	0	0.45	14.86	3.6
							Mouse 6	0.79	4.44	7.14	0.4
							Mouse 7	1.28	0.43	17.87	18.1
							Mouse 8	0	0.43	8.86	6.47

## Sheet: Supp. Fig.1-sleepEEG
Stage duration (%)	Dark phase								Light-phase
Wake	Pre-DBS				Post-DBS				Pre-DBS				Post-DBS
Mouse 1	35	61	75	63	74	54	75	75	30	23	48	11	19	52	16	30
Mouse 2	51	94	73	78	64	71	60	78	25	29	30	13	33	24	18	41
Mouse 3	87	82	84	52	73	62	85	77	41	12	26	13	19	15	31	33
Mouse 4	80	84	85	92	75	59	64	76	28	43	8	69	16	8	36	51
NREM	Pre-DBS				Post-DBS				Pre-DBS				Post-DBS
Mouse 1	62	32	23	27	18	39	18	21	56	61	46	65	58	36	69	25
Mouse 2	28	0	17	6	30	23	24	13	62	53	59	67	46	63	64	33
Mouse 3	6	9	11	18	16	8	3	11	59	84	59	81	75	80	65	56
Mouse 4	17	9	12	6	18	29	31	18	62	51	80	23	76	81	57	32
REM	Pre-DBS				Post-DBS				Pre-DBS				Post-DBS
Mouse 1	3	4	0	4	6	5	1	2	8	8	0	16	7	1	3	0
Mouse 2	5	0	1	0	1	0	0	5	7	7	3	14	0	9	7	7
Mouse 3	0	3	4	0	2	7	4	0	0	4	11	6	3	5	3	6
Mouse 4	3	7	3	0	0	2	2	3	8	6	13	1	8	12	6	9
Sleep fragmentation index	Dark phase		Light-phase
Wake	Pre-DBS	Post-DBS	Pre-DBS	Post-DBS
Mouse 1	0.001	0.019	0.039	0.027
Mouse 2	0.01	0.016	0.034	0.03
Mouse 3	0.012	0.009	0.025	0.04
Mouse 4	0.007	0.008	0.024	0.033
NREM	Pre-DBS	Post-DBS	Pre-DBS	Post-DBS
Mouse 1	0.012	0.066	0.019	0.01
Mouse 2	0.067	0.062	0.02	0.017
Mouse 3	0.108	0.015	0.007	0.013
Mouse 4	0.071	0.016	0.017	0.018
REM	Pre-DBS	Post-DBS	Pre-DBS	Post-DBS
Mouse 1	0.103	0.125	0.042	0.045
Mouse 2	0.091	0.08	0.036	0.006
Mouse 3	0.167	0.089	0.082	0.098
Mouse 4	0.071	0.125	0.114	0.125
